# Supplementary material for: An alternative model for (breast) cancer predisposition
Source: NPJ Breast Cancer. 2017 Apr 17;3:13. doi: 10.1038/s41523-017-0017-7 (PMC5460113; doi:10.1038/s41523-017-0017-7)
Supplement: Supplementary file 1 — Supplementary Table 1 [file 41523_2017_17_MOESM1_ESM.xlsx]

## Sheet: Go-Homo_sapiens_Gene_Ontologies
	Supplementary Table 1:
	42 BC predisposing genes identified by GWAS catalogued according to the Gene Ontology
	biological processes tool from Ensembl
	13 Genes involved in DNA synthesis/repair or cell cycle regulation
	CCND1	cyclin D1
	GO:0000082	G1/S transition of mitotic cell cycle
	GO:0000122	negative regulation of transcription from RNA polymerase II promoter
	GO:0001934	positive regulation of protein phosphorylation
	GO:0010971	positive regulation of G2/M transition of mitotic cell cycle
	GO:0031571	mitotic G1 DNA damage checkpoint
	GO:0044321	response to leptin
	GO:0045737	positive regulation of cyclin-dependent protein serine/threonine kinase activity
	GO:0070141	response to UV-A
	GO:0071157	negative regulation of cell cycle arrest
	GO:0006974	cellular response to DNA damage stimulus
	GO:0000320	re-entry into mitotic cell cycle
	GO:0001889	liver development
	GO:0006351	transcription, DNA-templated
	GO:0006355	regulation of transcription, DNA-templated
	GO:0006468	protein phosphorylation
	GO:0007049	cell cycle
	GO:0007595	lactation
	GO:0008284	positive regulation of cell proliferation
	GO:0010033	response to organic substance
	GO:0010039	response to iron ion
	GO:0010165	response to X-ray
	GO:0010243	response to organonitrogen compound
	GO:0014070	response to organic cyclic compound
	GO:0016055	Wnt signaling pathway
	GO:0030178	negative regulation of Wnt signaling pathway
	GO:0030857	negative regulation of epithelial cell differentiation
	GO:0030968	endoplasmic reticulum unfolded protein response
	GO:0031100	animal organ regeneration
	GO:0032026	response to magnesium ion
	GO:0032355	response to estradiol
	GO:0033197	response to vitamin E
	GO:0033327	Leydig cell differentiation
	GO:0033598	mammary gland epithelial cell proliferation
	GO:0033601	positive regulation of mammary gland epithelial cell proliferation
	GO:0043627	response to estrogen
	GO:0045444	fat cell differentiation
	GO:0045471	response to ethanol
	GO:0045859	regulation of protein kinase activity
	GO:0048545	response to steroid hormone
	GO:0051301	cell division
	GO:0051384	response to glucocorticoid
	GO:0051412	response to corticosterone
	GO:0051592	response to calcium ion
	GO:0051726	regulation of cell cycle
	GO:0060070	canonical Wnt signaling pathway
	GO:0060749	mammary gland alveolus development
	GO:0071310	cellular response to organic substance
	GO:0097421	liver regeneration
	GO:2000045	regulation of G1/S transition of mitotic cell cycle
	GO:0042493	response to drug
	GO:0045787	positive regulation of cell cycle
	TERT	telomerase reverse transcriptase
	GO:0001172	transcription, RNA-templated
	GO:0006278	RNA-dependent DNA biosynthetic process
	GO:0007005	mitochondrion organization
	GO:0010629	negative regulation of gene expression
	GO:0022616	DNA strand elongation
	GO:0030422	production of siRNA involved in RNA interference
	GO:0032092	positive regulation of protein binding
	GO:0032774	RNA biosynthetic process
	GO:0051000	positive regulation of nitric-oxide synthase activity
	GO:0070200	establishment of protein localization to telomere
	GO:0071897	DNA biosynthetic process
	GO:1903704	negative regulation of production of siRNA involved in RNA interference
	GO:1904751	positive regulation of protein localization to nucleolus
	GO:0031647	regulation of protein stability
	GO:2000773	negative regulation of cellular senescence
	GO:0042635	positive regulation of hair cycle
	GO:0043066	negative regulation of apoptotic process
	GO:0043524	negative regulation of neuron apoptotic process
	GO:0045766	positive regulation of angiogenesis
	GO:0046326	positive regulation of glucose import
	GO:0046686	response to cadmium ion
	GO:0060253	negative regulation of glial cell proliferation
	GO:1900087	positive regulation of G1/S transition of mitotic cell cycle
	GO:1903620	positive regulation of transdifferentiation
	GO:1904707	positive regulation of vascular smooth muscle cell proliferation
	GO:1904754	positive regulation of vascular associated smooth muscle cell migration
	GO:2000352	negative regulation of endothelial cell apoptotic process
	GO:2000648	positive regulation of stem cell proliferation
	GO:0030177	positive regulation of Wnt signaling pathway
	GO:0071456	cellular response to hypoxia
	GO:0090399	replicative senescence
	GO:1902895	positive regulation of pri-miRNA transcription from RNA polymerase II promoter
	GO:2001240	negative regulation of extrinsic apoptotic signaling pathway in absence of ligand
	GO:0000723	telomere maintenance
	GO:0007004	telomere maintenance via telomerase
	GO:1904837	beta-catenin-TCF complex assembly
	RAD51L1	RAD51 paralog B
	GO:0000707	meiotic DNA recombinase assembly
	GO:0000724	double-strand break repair via homologous recombination
	GO:0000731	DNA synthesis involved in DNA repair
	GO:0000732	strand displacement
	GO:0001701	in utero embryonic development
	GO:0001832	blastocyst growth
	GO:0006281	DNA repair
	GO:0006310	DNA recombination
	GO:0006312	mitotic recombination
	GO:0006974	cellular response to DNA damage stimulus
	GO:0007131	reciprocal meiotic recombination
	GO:0007596	blood coagulation
	GO:0008284	positive regulation of cell proliferation
	GO:0010212	response to ionizing radiation
	GO:0010971	positive regulation of G2/M transition of mitotic cell cycle
	GO:0042148	strand invasion
	GO:0061053	somite development
	CDKN2A	cyclin dependent kinase inhibitor 2A
	GO:0000082	G1/S transition of mitotic cell cycle
	GO:0000209	protein polyubiquitination
	GO:0001953	negative regulation of cell-matrix adhesion
	GO:0006351	transcription, DNA-templated
	GO:0006355	regulation of transcription, DNA-templated
	GO:0006364	rRNA processing
	GO:0006469	negative regulation of protein kinase activity
	GO:0006915	apoptotic process
	GO:0006919	activation of cysteine-type endopeptidase activity involved in apoptotic process
	GO:0007049	cell cycle
	GO:0007050	cell cycle arrest
	GO:0007265	Ras protein signal transduction
	GO:0008285	negative regulation of cell proliferation
	GO:0008637	apoptotic mitochondrial changes
	GO:0010389	regulation of G2/M transition of mitotic cell cycle
	GO:0016310	phosphorylation
	GO:0016925	protein sumoylation
	GO:0030308	negative regulation of cell growth
	GO:0030889	negative regulation of B cell proliferation
	GO:0031647	regulation of protein stability
	GO:0031648	protein destabilization
	GO:0032088	negative regulation of NF-kappaB transcription factor activity
	GO:0033088	negative regulation of immature T cell proliferation in thymus
	GO:0033235	positive regulation of protein sumoylation
	GO:0034393	positive regulation of smooth muscle cell apoptotic process
	GO:0035986	senescence-associated heterochromatin focus assembly
	GO:0042326	negative regulation of phosphorylation
	GO:0043065	positive regulation of apoptotic process
	GO:0045736	negative regulation of cyclin-dependent protein serine/threonine kinase activity
	GO:0045892	negative regulation of transcription, DNA-templated
	GO:0045893	positive regulation of transcription, DNA-templated
	GO:0045944	positive regulation of transcription from RNA polymerase II promoter
	GO:0048103	somatic stem cell division
	GO:0051444	negative regulation of ubiquitin-protein transferase activity
	GO:0070534	protein K63-linked ubiquitination
	GO:0090398	cellular senescence
	GO:0090399	replicative senescence
	GO:1902510	regulation of apoptotic DNA fragmentation
	GO:2000111	positive regulation of macrophage apoptotic process
	GO:2000774	positive regulation of cellular senescence
	ZNF365	zinc finger protein 365
	GO:0000281	mitotic cytokinesis
	GO:0033566	gamma-tubulin complex localization
	TET2	tet methylcytosine dioxygenase 2
	GO:0001822	kidney development
	GO:0002318	myeloid progenitor cell differentiation
	GO:0006211	5-methylcytosine catabolic process
	GO:0006493	protein O-linked glycosylation
	GO:0007049	cell cycle
	GO:0009791	post-embryonic development
	GO:0014070	response to organic cyclic compound
	GO:0016569	chromatin modification
	GO:0019857	5-methylcytosine metabolic process
	GO:0019858	cytosine metabolic process
	GO:0020027	hemoglobin metabolic process
	GO:0030097	hemopoiesis
	GO:0030099	myeloid cell differentiation
	GO:0045944	positive regulation of transcription from RNA polymerase II promoter
	GO:0048536	spleen development
	GO:0048872	homeostasis of number of cells
	GO:0055114	oxidation-reduction process
	GO:0061484	hematopoietic stem cell homeostasis
	GO:0070989	oxidative demethylation
	GO:0072576	liver morphogenesis
	GO:0080111	DNA demethylation
	GO:0080182	histone H3-K4 trimethylation
	RANBP1	RAN binding protein 1
	GO:0000082	G1/S transition of mitotic cell cycle
	GO:0006405	RNA export from nucleus
	GO:0006511	ubiquitin-dependent protein catabolic process
	GO:0006606	protein import into nucleus
	GO:0007051	spindle organization
	GO:0007165	signal transduction
	GO:0010976	positive regulation of neuron projection development
	GO:0016032	viral process
	GO:0035690	cellular response to drug
	GO:0043547	positive regulation of GTPase activity
	GO:0046604	positive regulation of mitotic centrosome separation
	GO:0046907	intracellular transport
	GO:0050790	regulation of catalytic activity
	GO:0051592	response to calcium ion
	GO:0072750	cellular response to leptomycin B
	GO:0098609	cell-cell adhesion
	TCF7L2	transcription factor 7 like 2
	GO:0000122	negative regulation of transcription from RNA polymerase II promoter
	GO:0001568	blood vessel development
	GO:0006351	transcription, DNA-templated
	GO:0006355	regulation of transcription, DNA-templated
	GO:0006357	regulation of transcription from RNA polymerase II promoter
	GO:0007050	cell cycle arrest
	GO:0007223	Wnt signaling pathway, calcium modulating pathway
	GO:0008283	cell proliferation
	GO:0009749	response to glucose
	GO:0010909	positive regulation of heparan sulfate proteoglycan biosynthetic process
	GO:0016055	Wnt signaling pathway
	GO:0031016	pancreas development
	GO:0032024	positive regulation of insulin secretion
	GO:0032092	positive regulation of protein binding
	GO:0032350	regulation of hormone metabolic process
	GO:0042593	glucose homeostasis
	GO:0043433	negative regulation of sequence-specific DNA binding transcription factor activity
	GO:0043570	maintenance of DNA repeat elements
	GO:0044334	canonical Wnt signaling pathway involved in positive regulation of epithelial
		to mesenchymal transition
	GO:0045444	fat cell differentiation
	GO:0045892	negative regulation of transcription, DNA-templated
	GO:0045944	positive regulation of transcription from RNA polymerase II promoter
	GO:0046827	positive regulation of protein export from nucleus
	GO:0048625	myoblast fate commitment
	GO:0048660	regulation of smooth muscle cell proliferation
	GO:0051897	positive regulation of protein kinase B signaling
	GO:0060070	canonical Wnt signaling pathway
	GO:0090090	negative regulation of canonical Wnt signaling pathway
	GO:1904837	beta-catenin-TCF complex assembly
	GO:2000675	negative regulation of type B pancreatic cell apoptotic process
	GO:2001237	negative regulation of extrinsic apoptotic signaling pathway
	BRCA2	BRCA2, DNA repair associated
	GO:0000722	telomere maintenance via recombination
	GO:0000724	double-strand break repair via homologous recombination
	GO:0000731	DNA synthesis involved in DNA repair
	GO:0000732	strand displacement
	GO:0000910	cytokinesis
	GO:0001556	oocyte maturation
	GO:0001833	inner cell mass cell proliferation
	GO:0006281	DNA repair
	GO:0006289	nucleotide-excision repair
	GO:0006302	double-strand break repair
	GO:0006310	DNA recombination
	GO:0006974	cellular response to DNA damage stimulus
	GO:0006978	DNA damage response, signal transduction by p53 class mediator resulting
		in transcription of p21 class mediator
	GO:0007049	cell cycle
	GO:0007141	male meiosis I
	GO:0007283	spermatogenesis
	GO:0007420	brain development
	GO:0007569	cell aging
	GO:0008283	cell proliferation
	GO:0008585	female gonad development
	GO:0008630	intrinsic apoptotic signaling pathway in response to DNA damage
	GO:0010165	response to X-ray
	GO:0010225	response to UV-C
	GO:0010332	response to gamma radiation
	GO:0030097	hemopoiesis
	GO:0031052	chromosome breakage
	GO:0032465	regulation of cytokinesis
	GO:0033600	negative regulation of mammary gland epithelial cell proliferation
	GO:0042771	intrinsic apoptotic signaling pathway in response to DNA damage by
		p53 class mediator
	GO:0043009	chordate embryonic development
	GO:0043966	histone H3 acetylation
	GO:0043967	histone H4 acetylation
	GO:0045893	positive regulation of transcription, DNA-templated
	GO:0045931	positive regulation of mitotic cell cycle
	GO:0048478	replication fork protection
	GO:0051276	chromosome organization
	GO:0051298	centrosome duplication
	GO:0070200	establishment of protein localization to telomere
	GO:1990426	mitotic recombination-dependent replication fork processing
	FTO	FTO, alpha-ketoglutarate dependent dioxygenase
	GO:0001659	temperature homeostasis
	GO:0006281	DNA repair
	GO:0006307	DNA dealkylation involved in DNA repair
	GO:0006974	cellular response to DNA damage stimulus
	GO:0010883	regulation of lipid storage
	GO:0035552	oxidative single-stranded DNA demethylation
	GO:0035553	oxidative single-stranded RNA demethylation
	GO:0040014	regulation of multicellular organism growth
	GO:0042245	RNA repair
	GO:0044065	regulation of respiratory system process
	GO:0055114	oxidation-reduction process
	GO:0060612	adipose tissue development
	GO:0070350	regulation of white fat cell proliferation
	GO:0070989	oxidative demethylation
	GO:0080111	DNA demethylation
	GO:0090335	regulation of brown fat cell differentiation
	CHEK2	checkpoint kinase 2
	GO:0000077	DNA damage checkpoint
	GO:0000086	G2/M transition of mitotic cell cycle
	GO:0001302	replicative cell aging
	GO:0001934	positive regulation of protein phosphorylation
	GO:0006281	DNA repair
	GO:0006302	double-strand break repair
	GO:0006351	transcription, DNA-templated
	GO:0006355	regulation of transcription, DNA-templated
	GO:0006468	protein phosphorylation
	GO:0006915	apoptotic process
	GO:0006974	cellular response to DNA damage stimulus
	GO:0006975	DNA damage induced protein phosphorylation
	GO:0006977	DNA damage response, signal transduction by p53 class mediator resulting
		in cell cycle arrest
	GO:0006978	DNA damage response, signal transduction by p53 class mediator resulting
		in transcription of p21 class mediator
	GO:0007049	cell cycle
	GO:0007067	mitotic nuclear division
	GO:0008630	intrinsic apoptotic signaling pathway in response to DNA damage
	GO:0010332	response to gamma radiation
	GO:0016310	phosphorylation
	GO:0018105	peptidyl-serine phosphorylation
	GO:0035690	cellular response to drug
	GO:0042176	regulation of protein catabolic process
	GO:0042770	signal transduction in response to DNA damage
	GO:0042771	intrinsic apoptotic signaling pathway in response to DNA damage by p53
		class mediator
	GO:0044257	cellular protein catabolic process
	GO:0045893	positive regulation of transcription, DNA-templated
	GO:0046777	protein autophosphorylation
	GO:0050821	protein stabilization
	GO:0051301	cell division
	GO:0071157	negative regulation of cell cycle arrest
	GO:0071480	cellular response to gamma radiation
	GO:0072428	signal transduction involved in intra-S DNA damage checkpoint
	GO:0090307	mitotic spindle assembly
	GO:0090399	replicative senescence
	GO:1901796	regulation of signal transduction by p53 class mediator
	GO:1903926	cellular response to bisphenol A
	GO:2000002	negative regulation of DNA damage checkpoint
	GO:2000210	positive regulation of anoikis
	SSBP4	single stranded DNA binding protein 4
	GO:0003677	DNA binding (GO: molecular function)
	GO:0003697	single-stranded DNA binding (GO: molecular function)
	MDM4	MDM4, p53 regulator
	GO:0000122	negative regulation of transcription from RNA polymerase II promoter
	GO:0006461	protein complex assembly
	GO:0006977	DNA damage response, signal transduction by p53 class mediator resulting
		in cell cycle arrest
	GO:0008283	cell proliferation
	GO:0008285	negative regulation of cell proliferation
	GO:0016567	protein ubiquitination
	GO:0030330	DNA damage response, signal transduction by p53 class mediator
	GO:0042177	negative regulation of protein catabolic process
	GO:0043066	negative regulation of apoptotic process
	GO:0045023	G0 to G1 transition
	GO:0050821	protein stabilization
	GO:0071157	negative regulation of cell cycle arrest
	GO:0071456	cellular response to hypoxia
	GO:1901796	regulation of signal transduction by p53 class mediator
	29 Genes involved in other processes including transcriptional regulation (t) or apoptosis (a)
	FGFR2 (t)	fibroblast growth factor receptor 2
	GO:0000122	negative regulation of transcription from RNA polymerase II promoter
	GO:0000165	MAPK cascade
	GO:0001525	angiogenesis
	GO:0001657	ureteric bud development
	GO:0001701	in utero embryonic development
	GO:0001837	epithelial to mesenchymal transition
	GO:0002053	positive regulation of mesenchymal cell proliferation
	GO:0003148	outflow tract septum morphogenesis
	GO:0003149	membranous septum morphogenesis
	GO:0006468	protein phosphorylation
	GO:0006915	apoptotic process
	GO:0007267	cell-cell signaling
	GO:0007409	axonogenesis
	GO:0008284	positive regulation of cell proliferation
	GO:0008543	fibroblast growth factor receptor signaling pathway
	GO:0008589	regulation of smoothened signaling pathway
	GO:0009791	post-embryonic development
	GO:0009880	embryonic pattern specification
	GO:0009887	animal organ morphogenesis
	GO:0010453	regulation of cell fate commitment
	GO:0010518	positive regulation of phospholipase activity
	GO:0014066	regulation of phosphatidylinositol 3-kinase signaling
	GO:0016310	phosphorylation
	GO:0016331	morphogenesis of embryonic epithelium
	GO:0018108	peptidyl-tyrosine phosphorylation
	GO:0021769	orbitofrontal cortex development
	GO:0021847	ventricular zone neuroblast division
	GO:0021860	pyramidal neuron development
	GO:0022612	gland morphogenesis
	GO:0030177	positive regulation of Wnt signaling pathway
	GO:0030282	bone mineralization
	GO:0030324	lung development
	GO:0030855	epithelial cell differentiation
	GO:0030901	midbrain development
	GO:0030916	otic vesicle formation
	GO:0031069	hair follicle morphogenesis
	GO:0032808	lacrimal gland development
	GO:0033688	regulation of osteoblast proliferation
	GO:0035264	multicellular organism growth
	GO:0035265	organ growth
	GO:0035602	fibroblast growth factor receptor signaling pathway involved in negative
		regulation of apoptotic process in bone marrow
	GO:0035603	fibroblast growth factor receptor signaling pathway involved in hemopoiesis
	GO:0035604	fibroblast growth factor receptor signaling pathway involved in positive
		regulation of cell proliferation in bone marrow
	GO:0035607	fibroblast growth factor receptor signaling pathway involved in orbitofrontal
		cortex development
	GO:0036092	phosphatidylinositol-3-phosphate biosynthetic process
	GO:0040014	regulation of multicellular organism growth
	GO:0040036	regulation of fibroblast growth factor receptor signaling pathway
	GO:0042472	inner ear morphogenesis
	GO:0042476	odontogenesis
	GO:0043410	positive regulation of MAPK cascade
	GO:0043547	positive regulation of GTPase activity
	GO:0045165	cell fate commitment
	GO:0045667	regulation of osteoblast differentiation
	GO:0045787	positive regulation of cell cycle
	GO:0045944	positive regulation of transcription from RNA polymerase II promoter
	GO:0046777	protein autophosphorylation
	GO:0046854	phosphatidylinositol phosphorylation
	GO:0048015	phosphatidylinositol-mediated signaling
	GO:0048286	lung alveolus development
	GO:0048333	mesodermal cell differentiation
	GO:0048557	embryonic digestive tract morphogenesis
	GO:0048562	embryonic organ morphogenesis
	GO:0048565	digestive tract development
	GO:0048568	embryonic organ development
	GO:0048608	reproductive structure development
	GO:0048661	positive regulation of smooth muscle cell proliferation
	GO:0048701	embryonic cranial skeleton morphogenesis
	GO:0048705	skeletal system morphogenesis
	GO:0048730	epidermis morphogenesis
	GO:0048755	branching morphogenesis of a nerve
	GO:0048762	mesenchymal cell differentiation
	GO:0050679	positive regulation of epithelial cell proliferation
	GO:0050680	negative regulation of epithelial cell proliferation
	GO:0051150	regulation of smooth muscle cell differentiation
	GO:0051781	positive regulation of cell division
	GO:0055010	ventricular cardiac muscle tissue morphogenesis
	GO:0060045	positive regulation of cardiac muscle cell proliferation
	GO:0060174	limb bud formation
	GO:0060348	bone development
	GO:0060349	bone morphogenesis
	GO:0060442	branching involved in prostate gland morphogenesis
	GO:0060445	branching involved in salivary gland morphogenesis
	GO:0060449	bud elongation involved in lung branching
	GO:0060463	lung lobe morphogenesis
	GO:0060484	lung-associated mesenchyme development
	GO:0060501	positive regulation of epithelial cell proliferation involved in lung morphogenesis
	GO:0060512	prostate gland morphogenesis
	GO:0060523	prostate epithelial cord elongation
	GO:0060527	prostate epithelial cord arborization involved in prostate glandular acinus
		morphogenesis
	GO:0060529	squamous basal epithelial stem cell differentiation involved in prostate
		gland acinus development
	GO:0060595	fibroblast growth factor receptor signaling pathway involved in mammary
		gland specification
	GO:0060601	lateral sprouting from an epithelium
	GO:0060615	mammary gland bud formation
	GO:0060664	epithelial cell proliferation involved in salivary gland morphogenesis
	GO:0060667	branch elongation involved in salivary gland morphogenesis
	GO:0060670	branching involved in labyrinthine layer morphogenesis
	GO:0060687	regulation of branching involved in prostate gland morphogenesis
	GO:0060688	regulation of morphogenesis of a branching structure
	GO:0060915	mesenchymal cell differentiation involved in lung development
	GO:0060916	mesenchymal cell proliferation involved in lung development
	GO:0070372	regulation of ERK1 and ERK2 cascade
	GO:0070374	positive regulation of ERK1 and ERK2 cascade
	GO:0090263	positive regulation of canonical Wnt signaling pathway
	DNAJC1	DnaJ heat shock protein family (Hsp40) member C1
	GO:0006417	regulation of translation
	GO:0006457	protein folding
	GO:0032781	positive regulation of ATPase activity
	GO:0045861	negative regulation of proteolysis
	GO:0050708	regulation of protein secretion
	CASP8 (a)	caspase 8
	GO:0006508	proteolysis
	GO:0006915	apoptotic process
	GO:0006919	activation of cysteine-type endopeptidase activity involved in apoptotic process
	GO:0006921	cellular component disassembly involved in execution phase of apoptosis
	GO:0007166	cell surface receptor signaling pathway
	GO:0009409	response to cold
	GO:0010803	regulation of tumor necrosis factor-mediated signaling pathway
	GO:0010939	regulation of necrotic cell death
	GO:0016032	viral process
	GO:0030101	natural killer cell activation
	GO:0030225	macrophage differentiation
	GO:0032025	response to cobalt ion
	GO:0032355	response to estradiol
	GO:0032496	response to lipopolysaccharide
	GO:0034612	response to tumor necrosis factor
	GO:0035666	TRIF-dependent toll-like receptor signaling pathway
	GO:0036462	TRAIL-activated apoptotic signaling pathway
	GO:0039650	suppression by virus of host cysteine-type endopeptidase activity involved
		in apoptotic process
	GO:0042110	T cell activation
	GO:0042113	B cell activation
	GO:0042981	regulation of apoptotic process
	GO:0043123	positive regulation of I-kappaB kinase/NF-kappaB signaling
	GO:0043124	negative regulation of I-kappaB kinase/NF-kappaB signaling
	GO:0045471	response to ethanol
	GO:0045651	positive regulation of macrophage differentiation
	GO:0045862	positive regulation of proteolysis
	GO:0046677	response to antibiotic
	GO:0051603	proteolysis involved in cellular protein catabolic process
	GO:0060715	syncytiotrophoblast cell differentiation involved in labyrinthine layer
		development
	GO:0070423	nucleotide-binding oligomerization domain containing signaling pathway
	GO:0071260	cellular response to mechanical stimulus
	GO:0071407	cellular response to organic cyclic compound
	GO:0071550	death-inducing signaling complex assembly
	GO:0097190	apoptotic signaling pathway
	GO:0097191	extrinsic apoptotic signaling pathway
	GO:0097194	execution phase of apoptosis
	GO:0097202	activation of cysteine-type endopeptidase activity
	GO:0097296	activation of cysteine-type endopeptidase activity involved in apoptotic
		signaling pathway
	GO:1900740	positive regulation of protein insertion into mitochondrial membrane involved
		in apoptotic signaling pathway
	GO:1902041	regulation of extrinsic apoptotic signaling pathway via death domain receptors
	GO:1902042	negative regulation of extrinsic apoptotic signaling pathway via death domain
		receptors
	SLC4A7	solute carrier family 4 member 7
	GO:0006810	transport
	GO:0006811	ion transport
	GO:0006814	sodium ion transport
	GO:0006820	anion transport
	GO:0015698	inorganic anion transport
	GO:0015701	bicarbonate transport
	GO:0035725	sodium ion transmembrane transport
	GO:0051453	regulation of intracellular pH
	GO:0060117	auditory receptor cell development
	GO:0098656	anion transmembrane transport
	MAP3K1	mitogen-activated protein kinase kinase kinase 1
	GO:0000165	MAPK cascade
	GO:0000186	activation of MAPKK activity
	GO:0002755	MyD88-dependent toll-like receptor signaling pathway
	GO:0006468	protein phosphorylation
	GO:0006915	apoptotic process
	GO:0016310	phosphorylation
	GO:0023014	signal transduction by protein phosphorylation
	GO:0038095	Fc-epsilon receptor signaling pathway
	GO:0071260	cellular response to mechanical stimulus
	ESR1 (t)	estrogen receptor 1
	GO:0000122	negative regulation of transcription from RNA polymerase II promoter
	GO:0001547	antral ovarian follicle growth
	GO:0002064	epithelial cell development
	GO:0006338	chromatin remodeling
	GO:0006351	transcription, DNA-templated
	GO:0006355	regulation of transcription, DNA-templated
	GO:0006366	transcription from RNA polymerase II promoter
	GO:0006367	transcription initiation from RNA polymerase II promoter
	GO:0007165	signal transduction
	GO:0007200	phospholipase C-activating G-protein coupled receptor signaling pathway
	GO:0007204	positive regulation of cytosolic calcium ion concentration
	GO:0008209	androgen metabolic process
	GO:0008584	male gonad development
	GO:0010629	negative regulation of gene expression
	GO:0010863	positive regulation of phospholipase C activity
	GO:0030518	intracellular steroid hormone receptor signaling pathway
	GO:0030520	intracellular estrogen receptor signaling pathway
	GO:0030522	intracellular receptor signaling pathway
	GO:0032355	response to estradiol
	GO:0034121	regulation of toll-like receptor signaling pathway
	GO:0042981	regulation of apoptotic process
	GO:0043124	negative regulation of I-kappaB kinase/NF-kappaB signaling
	GO:0043401	steroid hormone mediated signaling pathway
	GO:0043433	negative regulation of sequence-specific DNA binding transcription factor activity
	GO:0043627	response to estrogen
	GO:0045893	positive regulation of transcription, DNA-templated
	GO:0045944	positive regulation of transcription from RNA polymerase II promoter
	GO:0048146	positive regulation of fibroblast proliferation
	GO:0050727	regulation of inflammatory response
	GO:0051091	positive regulation of sequence-specific DNA binding transcription factor activity
	GO:0060065	uterus development
	GO:0060068	vagina development
	GO:0060523	prostate epithelial cord elongation
	GO:0060527	prostate epithelial cord arborization involved in prostate glandular acinus
		morphogenesis
	GO:0060687	regulation of branching involved in prostate gland morphogenesis
	GO:0060745	mammary gland branching involved in pregnancy
	GO:0060749	mammary gland alveolus development
	GO:0060750	epithelial cell proliferation involved in mammary gland duct elongation
	GO:0071168	protein localization to chromatin
	GO:0071391	cellular response to estrogen stimulus
	GO:0071392	cellular response to estradiol stimulus
	GO:1903799	negative regulation of production of miRNAs involved in gene silencing by miRNA
	ANKRD16	ankyrin repeat domain 16
		no ontologies
	ZMIZ1 (t)	zinc finger MIZ-type containing 1
	GO:0001570	vasculogenesis
	GO:0001701	in utero embryonic development
	GO:0003007	heart morphogenesis
	GO:0006351	transcription, DNA-templated
	GO:0006355	regulation of transcription, DNA-templated
	GO:0007296	vitellogenesis
	GO:0007569	cell aging
	GO:0045944	positive regulation of transcription from RNA polymerase II promoter
	GO:0048146	positive regulation of fibroblast proliferation
	GO:0048589	developmental growth
	GO:0048844	artery morphogenesis
	CDCA7 (t)	cell division cycle associated 7
	GO:0006351	transcription, DNA-templated
	GO:0006355	regulation of transcription, DNA-templated
	GO:0006915	apoptotic process
	GO:0042127	regulation of cell proliferation
	TGFBR2 (a)	transforming growth factor beta receptor 2
	GO:0001568	blood vessel development
	GO:0001569	patterning of blood vessels
	GO:0001570	vasculogenesis
	GO:0001666	response to hypoxia
	GO:0001701	in utero embryonic development
	GO:0001947	heart looping
	GO:0002053	positive regulation of mesenchymal cell proliferation
	GO:0002088	lens development in camera-type eye
	GO:0002651	positive regulation of tolerance induction to self antigen
	GO:0002663	positive regulation of B cell tolerance induction
	GO:0002666	positive regulation of T cell tolerance induction
	GO:0003148	outflow tract septum morphogenesis
	GO:0003149	membranous septum morphogenesis
	GO:0003151	outflow tract morphogenesis
	GO:0003181	atrioventricular valve morphogenesis
	GO:0003186	tricuspid valve morphogenesis
	GO:0003214	cardiac left ventricle morphogenesis
	GO:0003274	endocardial cushion fusion
	GO:0003417	growth plate cartilage development
	GO:0003430	growth plate cartilage chondrocyte growth
	GO:0006468	protein phosphorylation
	GO:0006898	receptor-mediated endocytosis
	GO:0006915	apoptotic process
	GO:0007178	transmembrane receptor protein serine/threonine kinase signaling pathway
	GO:0007179	transforming growth factor beta receptor signaling pathway
	GO:0007182	common-partner SMAD protein phosphorylation
	GO:0007219	Notch signaling pathway
	GO:0007224	smoothened signaling pathway
	GO:0007369	gastrulation
	GO:0007420	brain development
	GO:0007507	heart development
	GO:0007566	embryo implantation
	GO:0007568	aging
	GO:0007584	response to nutrient
	GO:0008284	positive regulation of cell proliferation
	GO:0008285	negative regulation of cell proliferation
	GO:0009612	response to mechanical stimulus
	GO:0009749	response to glucose
	GO:0009887	animal organ morphogenesis
	GO:0010033	response to organic substance
	GO:0010468	regulation of gene expression
	GO:0010634	positive regulation of epithelial cell migration
	GO:0010718	positive regulation of epithelial to mesenchymal transition
	GO:0014070	response to organic cyclic compound
	GO:0016310	phosphorylation
	GO:0018105	peptidyl-serine phosphorylation
	GO:0018107	peptidyl-threonine phosphorylation
	GO:0023014	signal transduction by protein phosphorylation
	GO:0030154	cell differentiation
	GO:0030324	lung development
	GO:0030512	negative regulation of transforming growth factor beta receptor signaling pathway
	GO:0031100	animal organ regeneration
	GO:0032147	activation of protein kinase activity
	GO:0035162	embryonic hemopoiesis
	GO:0040008	regulation of growth
	GO:0042060	wound healing
	GO:0042127	regulation of cell proliferation
	GO:0042493	response to drug
	GO:0043011	myeloid dendritic cell differentiation
	GO:0043415	positive regulation of skeletal muscle tissue regeneration
	GO:0043627	response to estrogen
	GO:0045766	positive regulation of angiogenesis
	GO:0048545	response to steroid hormone
	GO:0048565	digestive tract development
	GO:0048661	positive regulation of smooth muscle cell proliferation
	GO:0048701	embryonic cranial skeleton morphogenesis
	GO:0051138	positive regulation of NK T cell differentiation
	GO:0051216	cartilage development
	GO:0060021	palate development
	GO:0060044	negative regulation of cardiac muscle cell proliferation
	GO:0060389	pathway-restricted SMAD protein phosphorylation
	GO:0060412	ventricular septum morphogenesis
	GO:0060425	lung morphogenesis
	GO:0060433	bronchus development
	GO:0060434	bronchus morphogenesis
	GO:0060439	trachea morphogenesis
	GO:0060440	trachea formation
	GO:0060443	mammary gland morphogenesis
	GO:0060463	lung lobe morphogenesis
	GO:0070723	response to cholesterol
	GO:1905007	positive regulation of epithelial to mesenchymal transition involved in
		endocardial cushion formation
	GO:1905315	cell proliferation involved in endocardial cushion morphogenesis
	GO:1990086	lens fiber cell apoptotic process
	GO:2000379	positive regulation of reactive oxygen species metabolic process
	ADAM29	ADAM metallopeptidase domain 29
	GO:0006508	proteolysis
	GO:0007283	spermatogenesis
	RAB3C	RAB3C, member RAS oncogene family
	GO:0006810	transport
	GO:0007264	small GTPase mediated signal transduction
	GO:0015031	protein transport
	GO:0017157	regulation of exocytosis
	GO:0019882	antigen processing and presentation
	PDE4D	phosphodiesterase 4D
	GO:0002027	regulation of heart rate
	GO:0006198	cAMP catabolic process
	GO:0006939	smooth muscle contraction
	GO:0007165	signal transduction
	GO:0007568	aging
	GO:0010469	regulation of receptor activity
	GO:0010880	regulation of release of sequestered calcium ion into cytosol by
		sarcoplasmic reticulum
	GO:0019933	cAMP-mediated signaling
	GO:0030593	neutrophil chemotaxis
	GO:0030814	regulation of cAMP metabolic process
	GO:0032729	positive regulation of interferon-gamma production
	GO:0032743	positive regulation of interleukin-2 production
	GO:0032754	positive regulation of interleukin-5 production
	GO:0033137	negative regulation of peptidyl-serine phosphorylation
	GO:0035264	multicellular organism growth
	GO:0045822	negative regulation of heart contraction
	GO:0050852	T cell receptor signaling pathway
	GO:0050900	leukocyte migration
	GO:0060314	regulation of ryanodine-sensitive calcium-release channel activity
	GO:0061028	establishment of endothelial barrier
	GO:0071222	cellular response to lipopolysaccharide
	GO:0071872	cellular response to epinephrine stimulus
	GO:0071875	adrenergic receptor signaling pathway
	GO:0086004	regulation of cardiac muscle cell contraction
	GO:0086024	adrenergic receptor signaling pathway involved in positive regulation of
		heart rate
	GO:1901844	regulation of cell communication by electrical coupling involved in
		cardiac conduction
	GO:1901898	negative regulation of relaxation of cardiac muscle
	EBF1 (t)	early B-cell factor 1
	GO:0006351	transcription, DNA-templated
	GO:0006355	regulation of transcription, DNA-templated
	GO:0006366	transcription from RNA polymerase II promoter
	GO:0007275	multicellular organism development
	GO:0045944	positive regulation of transcription from RNA polymerase II promoter
	FOXQ1 (t)	forkhead box Q1
	GO:0006351	transcription, DNA-templated
	GO:0006355	regulation of transcription, DNA-templated
	GO:0006357	regulation of transcription from RNA polymerase II promoter
	GO:0031069	hair follicle morphogenesis
	HNF4G (t)	hepatocyte nuclear factor 4 gamma
	GO:0006351	transcription, DNA-templated
	GO:0006355	regulation of transcription, DNA-templated
	GO:0006357	regulation of transcription from RNA polymerase II promoter
	GO:0006367	transcription initiation from RNA polymerase II promoter
	GO:0030522	intracellular receptor signaling pathway
	GO:0043401	steroid hormone mediated signaling pathway
	NTN4	netrin 4
	GO:0007411	axon guidance
	GO:0016322	neuron remodeling
	GO:0060668	regulation of branching involved in salivary gland morphogenesis by
		extracellular matrix-epithelial cell signaling
	PAX9 (t)	paired box 9
	GO:0006351	transcription, DNA-templated
	GO:0006355	regulation of transcription, DNA-templated
	GO:0006366	transcription from RNA polymerase II promoter
	GO:0007275	multicellular organism development
	GO:0007492	endoderm development
	GO:0009887	animal organ morphogenesis
	GO:0042476	odontogenesis
	GO:0042481	regulation of odontogenesis
	GO:0045892	negative regulation of transcription, DNA-templated
	GO:0045944	positive regulation of transcription from RNA polymerase II promoter
	GO:0060325	face morphogenesis
	GO:0071363	cellular response to growth factor stimulus
	CCDC88C	coiled-coil domain containing 88C
	GO:0001932	regulation of protein phosphorylation
	GO:0016055	Wnt signaling pathway
	GO:0031098	stress-activated protein kinase signaling cascade
	GO:0031648	protein destabilization
	GO:0051260	protein homooligomerization
	CDYL2	chromodomain Y-like 2
	GO:0008152	metabolic process
	LSP1	lymphocyte-specific protein 1
	GO:0006928	movement of cell or subcellular component
	GO:0006935	chemotaxis
	GO:0006952	defense response
	GO:0006968	cellular defense response
	GO:0007165	signal transduction
	PTHLH	parathyroid hormone like hormone
	GO:0001501	skeletal system development
	GO:0002076	osteoblast development
	GO:0007189	adenylate cyclase-activating G-protein coupled receptor signaling pathway
	GO:0007267	cell-cell signaling
	GO:0007565	female pregnancy
	GO:0008284	positive regulation of cell proliferation
	GO:0008285	negative regulation of cell proliferation
	GO:0008544	epidermis development
	GO:0010468	regulation of gene expression
	GO:0030819	positive regulation of cAMP biosynthetic process
	GO:0032330	regulation of chondrocyte differentiation
	GO:0032331	negative regulation of chondrocyte differentiation
	GO:0046058	cAMP metabolic process
	TOX3 (t)	TOX high mobility group box family member 3
	GO:0006351	transcription, DNA-templated
	GO:0006355	regulation of transcription, DNA-templated
	GO:0006915	apoptotic process
	GO:0043524	negative regulation of neuron apoptotic process
	GO:0045893	positive regulation of transcription, DNA-templated
	COX11	COX11, cytochrome c oxidase copper chaperone
	GO:0007585	respiratory gaseous exchange
	GO:0008535	respiratory chain complex IV assembly
	GO:0009060	aerobic respiration
	GO:0033132	negative regulation of glucokinase activity
	GO:1902600	hydrogen ion transmembrane transport
	NRIP1 (t)	nuclear receptor interacting protein 1
	GO:0000122	negative regulation of transcription from RNA polymerase II promoter
	GO:0001543	ovarian follicle rupture
	GO:0006351	transcription, DNA-templated
	GO:0006355	regulation of transcription, DNA-templated
	GO:0006357	regulation of transcription from RNA polymerase II promoter
	GO:0007623	circadian rhythm
	GO:0019915	lipid storage
	GO:0030521	androgen receptor signaling pathway
	GO:0030728	ovulation
	GO:0032922	circadian regulation of gene expression
	GO:0045893	positive regulation of transcription, DNA-templated
	GO:0045944	positive regulation of transcription from RNA polymerase II promoter
	GO:0048511	rhythmic process
	GO:0071392	cellular response to estradiol stimulus
	PEX14 (t)	peroxisomal biogenesis factor 14
	GO:0006461	protein complex assembly
	GO:0006810	transport
	GO:0007031	peroxisome organization
	GO:0015031	protein transport
	GO:0016558	protein import into peroxisome matrix
	GO:0016560	protein import into peroxisome matrix, docking
	GO:0016561	protein import into peroxisome matrix, translocation
	GO:0032091	negative regulation of protein binding
	GO:0034453	microtubule anchoring
	GO:0036250	peroxisome transport along microtubule
	GO:0043433	negative regulation of sequence-specific DNA binding transcription factor activity
	GO:0044721	protein import into peroxisome matrix, substrate release
	GO:0045892	negative regulation of transcription, DNA-templated
	GO:0051260	protein homooligomerization
	GO:1901094	negative regulation of protein homotetramerization
	CHST9	carbohydrate sulfotransferase 9
	GO:0005975	carbohydrate metabolic process
	GO:0006790	sulfur compound metabolic process
	GO:0016051	carbohydrate biosynthetic process
	GO:0030166	proteoglycan biosynthetic process
	GO:0030203	glycosaminoglycan metabolic process
	GO:0030206	chondroitin sulfate biosynthetic process
	GO:0042446	hormone biosynthetic process
	MKL1 (t), (a)	megakaryoblastic leukemia (translocation) 1
	GO:0001764	neuron migration
	GO:0006351	transcription, DNA-templated
	GO:0006355	regulation of transcription, DNA-templated
	GO:0006357	regulation of transcription from RNA polymerase II promoter
	GO:0010735	positive regulation of transcription via serum response element binding
	GO:0030036	actin cytoskeleton organization
	GO:0030900	forebrain development
	GO:0031175	neuron projection development
	GO:0043086	negative regulation of catalytic activity
	GO:0043154	negative regulation of cysteine-type endopeptidase activity involved in
		apoptotic process
	GO:0045893	positive regulation of transcription, DNA-templated
	GO:0045944	positive regulation of transcription from RNA polymerase II promoter
	GO:0051145	smooth muscle cell differentiation
	GO:2001234	negative regulation of apoptotic signaling pathway
	LGR6	leucine rich repeat containing G protein-coupled receptor 6
	GO:0007165	signal transduction
	GO:0007186	G-protein coupled receptor signaling pathway
	GO:0016055	Wnt signaling pathway
	GO:0030177	positive regulation of Wnt signaling pathway
	GO:0030335	positive regulation of cell migration
	GO:0090263	positive regulation of canonical Wnt signaling pathway
